# Supplementary material for: Effects of Biogas Slurry, Biochar, and Mineral Fertilizer Co-Application on Net Ecosystem Carbon Balance and Ecosystem Service Value in Greenhouse Farmland
Source: Plants (Basel). 2026 Jul 4;15(13):2087. doi: 10.3390/plants15132087 (PMC13363808; doi:10.3390/plants15132087)
Supplement: Supplementary file 1 [file plants-15-02087-s001.zip]

Archive with 1 entries (1 files):
- plants-4359135-supplementary.pdf
